# Supplementary material for: Rapid emergence of independent “chromosomal lineages” in silvered-leaf monkey triggered by Y/autosome translocation
Source: Sci Rep. 2018 Feb 19;8:3250. doi: 10.1038/s41598-018-21509-4 (PMC5818525; doi:10.1038/s41598-018-21509-4)
Supplement: Supplementary file 1 — Supplemental File 1 [file 41598_2018_21509_MOESM1_ESM.xlsx]

## Sheet: HSA5
Rapid emergence of independent “chromosomal lineages” in silvered-leaf monkey triggered by Y/autosome translocation
Oronzo Capozzi1, Roscoe Stanyon2, Nicoletta Archidiacono1, Takafumi Ishida3, Svetlana A. Romanenko4,5, and Mariano Rocchi1*
Supplemental File 1: The Excel file lists, in specific sheets, the BAC-FISH results on TCR1a, TCR1b, Y1, Y2, and SEN3 chromosomes, ordered according the their position on the different synteny blocks, as defined by the analysis of their evolutionary history summarized in Figure 2. For each BAC is reported the position in the human cytogenetic band (column B) and in the hg19 sequence (column C), t…
clones mapping on the p arm
CLONE NAME	HSA MAP	UCSC hg19	TCR1a	TCR1b	Y1	Y2	SEN3	CGU2	TCR1a	TCR1b	Y1/Y2	SEN3
RP11-990A6	5p15.33	chr5:1,116,186-1,318,084	1ptel	1qtel		y2qtel	3ptel	2ptel	1+2 (21) ⬇	1 (16) ⬇︎	a (22) ⬇︎	I (22) ⬇︎
RP11-578I18		chr5:3,476,370-3,652,414	1ptel	1qtel		y2qtel
RP11-58A5		chr5:4,912,694-5,070,154						2p
RP11-57C12		chr5:10,704,059-10,856,979	1p	1qtel		y2q
RP11-960O18		chr5:13,860,810-14,042,977	1p	1qtel		y2q		2p
RP11-1079G4		chr5:14,781,743-14,951,930	1p	1qtel		y2q
RP11-928L17		chr5:15,884,774-16,070,434	1p	1qtel		y2q
RP11-888H10		chr5:16,188,920-16,376,189	1p	1qtel			3ptel
RP11-840B6		chr5:16,458,972-16,655,931	1p	1qtel		y2q	3ptel	2p
													TCR1b specific break
RP11-656E4		chr5:16,933,703-17,108,882	1p	1q		y2q	3ptel			2 (5) ⬇︎
RP11-973N21		chr5:19,934,624-20,138,606	1p	1q		y2q	3ptel
RP11-676G14		chr5:20,976,780-21,136,396	1p	1qcen		y2q		2p
RP11-374E21		chr5:21,537,587-21,721,420	1p	1qcen		y2q	3ptel
RP11-1107P15	5p14.3	chr5:21,627,657-21,806,399	1p+1p	1q+1q+1p	y1q split	y2q	3ptel+3p+3q						TCR/SEN shared break
RP11-1112D17		chr5:21,724,848-21,871,335	1p	1q+1p	y1q		3p		3 (12) ⬆	3 (12) ⬇︎	b (12) ⬇︎	II (53) ⬆
RP11-673C1		chr5:21,982,755-22,182,270	1p	1q	y1q		3p
RP11-747D21		chr5:22,563,488-22,729,462	1p	1q	y1q		3p
RP11-12C2		chr5:23,027,040-23,109,215	1p	1q	y1q
RP11-1072N7		chr5:25,162,157-25,359,363	1p	1q	y1q			2p
RP11-1147A4		chr5:27,566,339-27,729,145	1p	1q	y1q		3p
RP11-620H17		chr5:30,473,352-30,642,451	1p+heterochr		y1q
RP11-414A15		chr5:30,653,973-30,843,916	1p	1q	y1q		3p	2p
RP11-784O19		chr5:31,465,280-31,646,802	1p	1q			3p
RP11-698D1		chr5:32,275,971-32,471,136	1p	1q	y1q		3p
RP11-845K11		chr5:33,153,052-33,331,631	1p	1qcen	y1q	y2q	3p	2p
RP11-586D11		chr5:33,298,621-33,490,405	1p+1p	1qcen+1p	y1q dup	y2q
RP11-669P5		chr5:33,698,253-33,885,821	1pdup	1pdup	y1q	y2cen	3p
RP11-94E6	5p13.3	chr5:33,701,513-33,890,257	1pdup	1pdup	y1q	y2cen	3p
RP11-664P14		chr5:33,884,719-34,053,037	1pdup	1pdup	y1q	y2cen	3p
RP11-919B20		chr5:34,402,851-34,576,348	1pdup	1pdup	y1q
RP11-55N11		chr5:34,432,387-34,620,014	1pdup	1pdup	y1q		3p		4 (11) ⬇	4 (11) ⬆	c (8) ⬆
RP11-684I7		chr5:34,544,724-34,710,382	1pdup	1pdup	y1q
RP11-716I8		chr5:37,623,419-37,807,928	1p	1p	y1q			2p
RP11-802F2		chr5:40,284,570-40,460,877	1p	1p	y1q		3p	2p
RP11-454A10		chr5:41,693,603-41,861,398	1p	1p	y1q		3p
RP11-433D7		chr5:41,833,366-41,986,167	1p	1p	y1q		3p
RP11-867C24		chr5:42,133,556-42,317,075	1p	1p	y1q		3pcen
RP11-656F20		chr5:42,547,935-42,732,043	1p	1p	y1q		3pcen
RP11-1040I23		chr5:42,754,488-42,931,991	1pcen	1p	y1pcen+y1q		3pcen						TCRY1 specific break
RP11-433J10		chr5:43,065,762-43,251,626	1pcen	1pcen	y1pcen		3pcen				d (26) ⬇︎
RP11-992I3		chr5:43,288,762-43,445,026	1pcen	1pcen	y1pcen
RP11-159F24		chr5:43,474,126-43,636,850	1pcen	1pcen	y1pcen		3pcen
RP11-29N22		chr5:44,249,448-44,429,113
RP11-434I15		chr5:45,202,429-45,357,921	1pcen	1pcen	y1pcen		3pcen	2pcen
RP11-929P16	5p12	chr5:45,300,254-45,510,055	1pcen	1pcen	y1pcen
cen								CENTROMERE					CENTROMERE
RP11-317O24	5q11.2	chr5:50,064,745-50,257,680	1qcen	1qcen	y1qcen		3qcen	2qcen
RP11-160F8		chr5:53,329,497-53,484,501	1qcen	1qcen	y1qcen		3qcen	2qcen
RP11-11K15		chr5:53,754,338-53,905,759	1qcen	1qcen
RP11-932B11		chr5:53,947,332-54,140,932	1qcen	1qcen	y1qcen		3qcen
													TCR1 a/b specific break
RP11-815F22		chr5:54,253,088-54,457,288	1q	1q	y1qcen		3qcen		5+6 (28) ⬆	5 (22) ⬆
RP11-134J7		chr5:54,508,322-54,665,676	1q	1q
RP11-203O23		chr5:55,078,899-55,079,051	1q	1q
RP11-124G1		chr5:58,962,285-59,151,958	1q	1q	y1q		3qcen	2q
RP11-98H10		chr5:63,983,834-64,138,052	1q	1q	y1q		3qcen
RP11-1104J15		chr5:66,673,321-66,872,395	1q	1q	y1q		3q
RP11-951K18		chr5:68,337,340-68,527,723	1q	1q	y1q
													TCRY1 specific break
RP11-1029J8		chr5:68,666,742-68,859,130	1q		y1q			2q			e (11) ⬆
RP11-826G10		chr5:70,690,946-70,889,943	1q		y1q
RP11-1029O10		chr5:71,297,616-71,492,515	1q	1q	y1q		3q
RP11-172K14	5q13.3	chr5:74,454,894-74,638,117	1q	1q	y1q		3q	2q
													SEN specific break
RP11-74N6	5q13.3	chr5:75,586,008-75,742,485	1q	1q			3p					III (37) ⬆
RP11-63F24		chr5:76,514,980-76,683,347	1q	1q	y1q
													TCR1b specific break
RP11-915H3		chr5:76,849,964-76,990,879	1q	1qcen	y1q		3p			6 (3) ⬇︎
RP11-977D22		chr5:77,014,317-77,206,724	1q	1qcen	y1q		3p
RP11-1005N15		chr5:77,218,381-77,423,623	1q	1qcen	y1q		3p
RP11-188G14		chr5:77,459,383-77,652,706	1q	1qcen	y1q
RP11-1077O11		chr5:77,977,994-78,170,039	1q	1qcen	y1q
RP11-113M13		chr5:78,787,065-78,937,383	1q	1qcen	y1q		3p
RP11-137J18		chr5:79,005,964-79,176,681	1q	1qcen
RP11-179M1		chr5:79,206,171-79,346,575	1qcen	1qcen	y1q
RP11-957C1		chr5:79,459,033-79,630,718	1qcen	1qcen	y1q		3p
													TCRY1/2 specific brek
RP11-957J15		chr5:79,695,400-79,891,882	1qcen	1qcen		y2qcen					f (33) ⬆
			bp	bp									TCR1 a/b specific break
RP11-21E14		chr5:79,928,084-80,092,746	1p	1q		y2qcen			7 (33) ⬇	7 (33) ⬆
RP11-194J12		chr5:80,162,186-80,312,435	1p	1q		y2q	3p
RP11-60M6		chr5:80,537,081-80,704,316	1p	1q		y2q
RP11-147O19		chr5:80,825,397-80,987,439	1p			y2q
RP11-777C6		chr5:81,769,750-81,966,503	1p			y2q
RP11-78C3		chr5:82,059,002-82,221,399	1p			y2q
RP11-3K21		chr5:83,437,505-83,606,408	1p			y2q		2q
RP11-258M21	5q14.3	chr5:85,408,242-85,551,526	1p			y2q	3p
RP11-297G19	5q15	chr5:93,262,506-93,437,909	1p			y2q	3p	2q
RP11-1115K14		chr5:96,675,964-96,821,846	1p			y2q	3p	2q
RP11-171J12		chr5:98,096,098-98,244,480	1p	1q		y2q	3p	2q
RP11-326M11	5q21.3	chr5:105,166,275-105,327,977	1p	1q		y2q	3p	2q
RP11-50A11		chr5:107,468,062-107,617,851	1p	1q		y2q
RP11-88L16		chr5:109,704,130-109,885,507	1p	1q		y2q
RP11-3B10		chr5:111,964,171-112,134,510	1p	1q		y2q	3p	2q
RP11-643H2	5q22.3	chr5:112,755,815-112,933,889	1p	1q		y2q	3p
RP11-30H8		chr5:112,867,265-113,041,632	1p+1qtel		y1qtel	y2q							Colobinae specific break
RP11-22N4	5q22.3	chr5:114,192,584-114,350,490	1qtel	1ptel	y1qtel		3qtel	2qtel	8 (20) ⬆	8 (20) ⬆	g (33) ⬆	IV (32) ⬆
RP11-81C5	5q23.1	chr5:115,155,148-115,338,799	1qtel	1ptel	y1qtel		3qtel
RP11-209F21	5q23.2	chr5:124,758,642-124,941,975	1q	1p	y1q			2q
RP11-1104B18		chr5:131,727,754-131,932,418	1q	1p	y1q
RP11-640L22		chr5:132,422,769-132,606,995	1q	1p	y1q		3q
													TCR1 a/b specific break
RP11-484B2		chr5:133,991,379-134,159,656	1q	1p			3q		9 (20) ⬇︎	9 (20) ⬇︎
RP11-479F20		chr5:134,666,930-134,842,295	1q	1p	y1q		3q
RP11-910F24		chr5:136,794,022-137,705,525	1q	1p			3q	2q
RP11-422C12		chr5:140,293,787-140,453,734	1q	1p	y1q		3q	2q
RP11-365D10		chr5:144,549,666-144,739,425	1q	1p	y1q			2q
RP11-477P20		chr5:144,846,984-145,051,840	1q	1p			3q
RP11-954J8		chr5:145,475,038-145,672,570	1q	1p	y1q		3q
RP11-958D1	5q32	chr5:146,477,767-146,651,151	1q	1p	y1q		3q
													SEN specific break
RP11-663D9	5q32	chr5:147,705,419-147,893,328	1q	1p	y1q		3q					V (21) ⬇︎
													TCRY1 specific break
RP11-523P24		chr5:148,569,069-148,739,654	1q	1p	y1q		3q	2q			h (14) ⬇︎
RP11-759G10		chr5:149,562,887-149,746,958	1q	1p	y1q		3q
RP11-768D10		chr5:150,951,798-151,127,353	1q	1p	y1q		3q
RP11-737H23		chr5:151,345,693-151,543,892	1qdist	1p	y1q
RP11-589K20		chr5:153,655,901-153,839,652	1qdist	1p	y1q		3q	2q
RP11-452J22		chr5:154,212,834-154,391,289	1qdist+1q	1pdist+1p	y1q		3q						TCR1 a/b specific break
RP11-677M17		chr5:155,408,837-155,577,448	1q	1p	y1q		3q		10 (13) ⬆	10 (13) ⬆
RP11-696E4		chr5:156,807,414-156,981,779	1q	1p	y1q		3q
RP11-344E5		chr5:158,119,596-158,282,482	1q	1p	y1q		3q
RP11-569B13		chr5:161,562,468-161,769,507	1q	1p	y1q		3q
RP11-659B7		chr5:162,666,792-162,865,917	1q	1p	y1q		3q
RP11-698J1		chr5:162,932,422-163,098,714	1q	1p	y1q	y2qcen	3q						TCRY1/2 specific brek
RP11-1134K2	5q34	chr5:163,091,775-163,248,434	1q	1p		y2qcen+y2pcen	3q				i (6) ⬆
													TCRY2 specific break
RP11-955E2		chr5:163,221,337-163,425,722	1q	1p		y2pcen
RP11-1072O19		chr5:163,343,342-163,535,264	1q	1p		y2pcen	3q	2q
RP11-833E22		chr5:164,094,899-164,293,690	1q	1p		y2pcen	3q
RP11-343J1		chr5:164,970,896-165,164,360	1q	1p		y2pcen
RP11-120J9		chr5:165,162,906-165,322,406	1q	1p
RP11-642K7		chr5:166,627,207-166,789,340	1q	1p		y2pcen	3q
RP11-587A8		chr5:165,660,385-165,817,134	1q	1p		y2pcen
RP11-75O17		chr5:166,835,017-166,999,314	1q	1p		y2pcen
RP11-680L22		chr5:167,079,575-167,256,530	1q	1p		y2pcen	3q	2q
RP11-43J9		chr5:168,400,640-168,555,774	1q	1p
RP11-593P12		chr5:168,598,103-168,759,041	1q	1p		y2pcen	3q split
RP11-626A11		chr5:168,731,124-168,906,232	1q	1p		y2pcen	3q split						SEN specific break
RP11-805C8	5q35.1	chr5:168,877,515-169,043,723	1q+1p	1p+1q	y1q	y2pcen+y2q	3q split+3p
RP11-486H5		chr5:168,976,857-169,159,786	4 signals	4 signals	y1pcen+y1q	y2pcen+y2q	3 signals						TCR/SEN shared break
RP11-75K10		chr5:169,140,851-169,315,582	3 signals	3 signals
RP11-927B5		chr5:169,155,125-169,347,618	1p+1q	1p+1q	y1q		3q		11 (5) ⬆	11 (5) ⬆	j (5) ⬆	VI (5) ⬆	TCR1 a/b specific break
RP11-980A18		chr5:169,462,494-169,647,435	1q	1q	y1q		3q	2q
RP11-92G2		chr5:169,935,887-170,117,785	1q	1q	y1q
RP11-1021H23		chr5:170,735,614-170,920,861	1q	1q	y1q
RP11-117L6		chr5:170,746,923-170,922,033	1q	1q	y1q		3q
RP11-47E10		chr5:171,471,512-171,649,614	1q	1q
RP11-714D2		chr5:174,105,390-174,296,816	1q	1q	y1q		3q	2q
RP11-768K12		chr5:174,234,491-174,402,010	dup	dup	y1q	y2q	3q+3p						TCR/SEN shared break
RP11-1012P14	5q35.2	chr5:174,303,447-174,508,861	4 signals	1qcen+1q+1p	y1qdist	y2q	3p+3q						TCRY1 specific break
RP11-759C19		chr5:174,582,041-174,789,841
RP11-606P24		chr5:174,785,839-174,974,907	1qcen	1qcen			3p
RP11-43E4		chr5:174,895,587-175,091,704	1qcen	1qcen	y1q				12 (5) ⬆	12 (5) ⬇︎	k (5) ⬇︎	VII (5) ⬆
RP11-1115K8		chr5:174,902,503-175,056,379	1qcen	1qcen			3p	2q
RP11-298C7	5q35.2	chr5:176,099,951-176,264,929	1qcen	1qcen	y1q		3p
RP11-606E24		chr5:176,331,722-176,472,061	1qcen	1qcen	y1q		3p
RP11-645O16		chr5:176,512,806-176,665,200	1qcen	1qcen	y1q		3p
RP11-962J7	5q35.3	chr5:176,895,841-177,088,795	1qcen	1qcen	y1q		3p
RP11-1021M23	5q35.3	chr5:177,507,712-177,700,497	1q split	1q split	y1q split		3q						TCR/SEN shared break
RP11-668M3		chr5:177,881,749-178,052,220	1q	1q	y1q		3q		13 (3) ⬇︎	13 (3) ⬇︎	l (3) ⬇︎	VIII (3) ⬆
RP11-598O14		chr5:179,227,498-179,416,998	1q	1q	y1q		3q
RP11-465D22		chr5:179,481,673-179,669,262	1q	1q	y1q		3q	2q
RP11-669B15	5q35.3	chr5:179,594,828-179,755,550	1q	1q	y1q		3q+3p						TCR/SEN shared break
RP11-65M13		chr5:179,691,559-179,855,957	1p	1q					14 (5) ⬆	14 (5) ⬇︎	m (5) ⬇︎	IX (5) ⬇︎
RP11-179D12		chr5:179,875,285-180,050,183	1p	1q		y2q	3p	2q
RP11-834P23	5q35.3	chr5:180,585,112-180,782,496	1p+1p	1q	y1q	y2q	3p

## Sheet: TCR1a
CLONE NAME	HSA MAP	UCSC Feb 2009	TCR1a	TCR1b	Y1	Y2	SEN3
RP11-990A6	5p15.33	chr5:1,116,186-1,318,084	1ptel	1qtel		y2qtel	3ptel		1
RP11-578I18		chr5:3,476,370-3,652,414	1ptel	1qtel		y2qtel
RP11-57C12		chr5:10,704,059-10,856,979	1p	1qtel		y2q
RP11-960O18		chr5:13,860,810-14,042,977	1p	1qtel		y2q
RP11-1079G4		chr5:14,781,743-14,951,930	1p	1qtel		y2q
RP11-928L17		chr5:15,884,774-16,070,434	1p	1qtel		y2q
RP11-888H10		chr5:16,188,920-16,376,189	1p	1qtel			3ptel
RP11-840B6		chr5:16,458,972-16,655,931	1p	1qtel		y2q	3ptel
								TCR1b specific break
RP11-656E4		chr5:16,933,703-17,108,882	1p	1q		y2q	3ptel		2
RP11-973N21		chr5:19,934,624-20,138,606	1p	1q		y2q	3ptel
RP11-676G14		chr5:20,976,780-21,136,396	1p	1qcen		y2q
RP11-374E21		chr5:21,537,587-21,721,420	1p	1qcen		y2q	3ptel
RP11-1107P15	5p14.3	chr5:21,627,657-21,806,399	1p+1p	1q+1q+1p	y1q split	y2q	3ptel+3p+3q
RP11-834P23		chr5:180,585,112-180,782,496	1pdup	1q	y1q	y2q	3p
								TCR1 a/b specific break
RP11-55N11		chr5:34,432,387-34,620,014	1p split	1p split	y1q+y1p		3p		3
RP11-919B20		chr5:34,402,851-34,576,348	1p split	1p	y1q
RP11-94E6	5p13.3	chr5:33,701,513-33,890,257	1p split	1p split	y1q	y2pcen	3p
RP11-669P5		chr5:33,698,253-33,885,821	1pdup	1p	y1q	y2pcen
RP11-845K11		chr5:33,153,052-33,331,631	1p	1qcen	y1q	y2q dist
RP11-698D1		chr5:32,275,971-32,471,136	1p	1q	y1q
RP11-784O19		chr5:31,465,280-31,646,802	1p	1q
RP11-414A15		chr5:30,653,973-30,843,916	1p	1q	y1q
RP11-620H17		chr5:30,473,352-30,642,451	1p+heterochr		y1q
RP11-1147A4		chr5:27,566,339-27,729,145	1p	1q	y1q		3p
RP11-1072N7		chr5:25,162,157-25,359,363	1p	1q	y1q
RP11-12C2		chr5:23,027,040-23,109,215	1p	1q	y1q
RP11-747D21		chr5:22,563,488-22,729,462	1p	1q	y1q		3p
RP11-673C1		chr5:21,982,755-22,182,270	1p	1q	y1q		3p
RP11-1112D17		chr5:21,724,848-21,871,335	1p	1q+1p	y1q		3p
RP11-1107P15	5p14.3	chr5:21,627,657-21,806,399	1p+1p	1q+1q+1p	y1q split	y2q	3ptel+3p+3q
								TCR1 a/b specific break
RP11-21E14	5q14.1	chr5:79,928,084-80,092,746	1p	1q		y2qcen			7
RP11-194J12		chr5:80,162,186-80,312,435	1p	1q		y2q	3p
RP11-60M6		chr5:80,537,081-80,704,316	1p	1q		y2q
RP11-147O19		chr5:80,825,397-80,987,439	1p			y2q
RP11-777C6		chr5:81,769,750-81,966,503	1p			y2q
RP11-78C3		chr5:82,059,002-82,221,399	1p			y2q
RP11-3K21		chr5:83,437,505-83,606,408	1p			y2q
RP11-258M21	5q14.3	chr5:85,408,242-85,551,526	1p			y2q	3p
RP11-297G19	5q15	chr5:93,262,506-93,437,909	1p			y2q	3p
RP11-1115K14		chr5:96,675,964-96,821,846	1p			y2q	3p
RP11-171J12		chr5:98,096,098-98,244,480	1p	1q		y2q	3p
RP11-326M11	5q21.3	chr5:105,166,275-105,327,977	1p	1q		y2q	3p
RP11-50A11		chr5:107,468,062-107,617,851	1p	1q		y2q
RP11-88L16		chr5:109,704,130-109,885,507	1p	1q		y2q
RP11-3B10		chr5:111,964,171-112,134,510	1p	1q		y2q	3p
RP11-643H2	5q22.3	chr5:112,755,815-112,933,889	1p	1q		y2q	3p
RP11-30H8		chr5:112,867,265-113,041,632	1p+1qtel		y1qtel	y2q
RP11-834P23	5q35.3	chr5:180,585,112-180,782,496	1pdup	1q	y1q	y2q	3p
RP11-179D12		chr5:179,875,285-180,050,183	1p	1q		y2q	3p		14
RP11-65M13		chr5:179,691,559-179,855,957	1p	1q
RP11-669B15	5q35.3	chr5:179,594,828-179,755,550	1q	1q	y1q		3q+3p
								TCR1 a/b specific break
RP11-94E6	5p13.3	chr5:33,701,513-33,890,257	1p split	1p split	y1q	y2pcen	3p		4
RP11-55N11		chr5:34,432,387-34,620,014	1p split	1p split	y1q+y1p		3p
RP11-716I8		chr5:37,623,419-37,807,928	1p	1p	y1q
RP11-802F2		chr5:40,284,570-40,460,877	1pcen	1p	y1q		3p
RP11-454A10		chr5:41,693,603-41,861,398	1pcen	1p	y1q		3p
RP11-433D7		chr5:41,833,366-41,986,167	1pcen	1p	y1q		3p
RP11-867C24		chr5:42,133,556-42,317,075	1pcen	1p	y1q		3pcen
RP11-656F20		chr5:42,547,935-42,732,043	1pcen	1p	y1q		3pcen
RP11-1040I23		chr5:42,754,488-42,931,991	1pcen	1p	y1pcen+y1q		3pcen	TCRY1 specific break
RP11-433J10		chr5:43,065,762-43,251,626	1pcen	1pcen	y1pcen		3pcen
RP11-992I3		chr5:43,288,762-43,445,026	1pcen	1pcen	y1pcen
RP11-159F24		chr5:43,474,126-43,636,850	1pcen	1pcen	y1pcen		3pcen
RP11-929P16		chr5:45,300,254-45,510,055	1pcen	1pcen	y1pcen
RP11-434I15		chr5:45,202,429-45,357,921	1pcen	1pcen	y1pcen		3pcen
RP11-929P16	5p12	chr5:45,300,254-45,510,055	1pcen	1pcen	y1pcen
CENTROMERE
RP11-317O24	5q11.2	chr5:50,064,745-50,257,680	1qcen	1qcen	y1qcen		3qcen
RP11-160F8		chr5:53,329,497-53,484,501	1qcen	1qcen	y1qcen		3qcen
RP11-11K15		chr5:53,754,338-53,905,759	1qcen	1qcen
RP11-932B11	5q11.2	chr5:53,947,332-54,140,932	1qcen	1qcen	y1qcen		3qcen
								TCR1 a/b specific break
RP11-1021M23	5q35.3	chr5:177,507,712-177,700,497	1q split	1q split	y1q split		3q	TCR/SEN shared break
RP11-962J7	5q35.3	chr5:176,895,841-177,088,795	1qcen	1qcen	y1q		3p		12
RP11-645O16		chr5:176,512,806-176,665,200	1qcen	1qcen	y1q		3p
RP11-606E24		chr5:176,331,722-176,472,061	1qcen	1qcen	y1q		3p
RP11-298C7	5q35.2	chr5:176,099,951-176,264,929	1qcen	1qcen	y1q		3p
RP11-1115K8		chr5:174,902,503-175,056,379	1qcen	1qcen			3p
RP11-43E4		chr5:174,895,587-175,091,704	1qcen	1qcen	y1q
RP11-768K12	5q35.2	chr5:174,241,790-174,405,873	dup	dup	dup			TCR/SEN shared break
								TCR1 a/b specific break
RP11-957J15	5q14.1	chr5:79,695,400-79,891,882	1qcen	1qcen		y2qcen			6
RP11-957C1		chr5:79,459,033-79,630,718	1qcen	1qcen	y1q		3p
RP11-179M1		chr5:79,206,171-79,346,575	1qcen	1qcen	y1q
RP11-137J18		chr5:79,005,964-79,176,681	1q	1qcen
RP11-113M13		chr5:78,787,065-78,937,383	1q	1qcen	y1q		3p
RP11-1077O11		chr5:77,977,994-78,170,039	1q	1qcen	y1q
RP11-188G14		chr5:77,459,383-77,652,706	1q	1qcen	y1q
RP11-1005N15		chr5:77,218,381-77,423,623	1q	1qcen	y1q		3p
RP11-977D22		chr5:77,014,317-77,206,724	1q	1qcen	y1q		3p
RP11-915H3		chr5:76,849,964-76,990,879	1q	1qcen	y1q		3p
								TCR1b specific break
RP11-63F24		chr5:76,514,980-76,683,347	1q	1q	y1q				5
RP11-74N6	5q13.3	chr5:75,586,008-75,742,485	1q	1q			3p
RP11-172K14	5q13.3	chr5:74,454,894-74,638,117	1q	1q	y1q		3q
RP11-1029O10		chr5:71,297,616-71,492,515	1q	1q	y1q		3q
RP11-826G10		chr5:70,690,946-70,889,943	1q		y1q
RP11-1029J8		chr5:68,666,742-68,859,130	1q		y1q
								TCRY1 specific break
RP11-951K18		chr5:68,337,340-68,527,723	1q	1q	y1q
RP11-1104J15		chr5:66,673,321-66,872,395	1q	1q	y1q		3q
RP11-98H10		chr5:63,983,834-64,138,052	1q	1q	y1q		3qcen
RP11-124G1		chr5:58,962,285-59,151,958	1q	1q	y1q		3qcen
RP11-203O23		chr5:55,078,899-55,079,051	1q	1q
RP11-134J7		chr5:54,508,322-54,665,676	1q	1q
RP11-815F22	5q11.2	chr5:54,253,088-54,457,288	1q	1q	y1qcen		3qcen
								TCR1 a/b specific break
RP11-1021M23	5q35.3	chr5:177,507,712-177,700,497	1q split	1q split	y1q split		3q	TCR/SEN shared break	13
RP11-668M3		chr5:177,881,749-178,052,220	1q	1q	y1q		3q
RP11-598O14		chr5:179,227,498-179,416,998	1q	1q	y1q		3q
RP11-465D22		chr5:179,481,673-179,669,262	1q	1q	y1q		3q
RP11-669B15	5q35.3	chr5:179,594,828-179,755,550	1q	1q	y1q		3q+3p	TCR/SEN shared break
RP11-75K10	5q35.1	chr5:169,140,851-169,315,582	3 signals	3 signals					11
RP11-927B5		chr5:169,155,125-169,347,618	1p+1q	1p+1q	y1q		3q
RP11-980A18		chr5:169,462,494-169,647,435	1q	1q	y1q		3q
RP11-92G2		chr5:169,935,887-170,117,785	1q	1q	y1q
RP11-1021H23		chr5:170,735,614-170,920,861	1q	1q	y1q
RP11-117L6		chr5:170,746,923-170,922,033	1q	1q	y1q		3q
RP11-47E10		chr5:171,471,512-171,649,614	1q	1q
RP11-714D2		chr5:174,105,390-174,296,816	1q	1q	y1q		3q
RP11-768K12		chr5:174,234,491-174,402,010	4 signals	dup	y1q	y2q	3q+3p
RP11-1012P14	5q35.2	chr5:174,303,447-174,508,861	4 signals	1qcen+1q+1p	y1qdist	y2q	3p+3q	TCR/SEN shared break
RP11-805C8	5q35.1	chr5:168,877,515-169,043,723	1q+1p	1p+1q	y1q	y2pcen+y2q	3q split+3p		10
RP11-593P12		chr5:168,598,103-168,759,041	1q	1p		y2pcen	3q split
RP11-43J9		chr5:168,400,640-168,555,774	1q	1p
RP11-680L22		chr5:167,079,575-167,256,530	1q	1p	y1q	y2pcen	3q
RP11-75O17		chr5:166,835,017-166,999,314	1q	1p		y2pcen
RP11-587A8		chr5:165,660,385-165,817,134	1q	1p		y2pcen
RP11-642K7		chr5:166,627,207-166,789,340	1q	1p		y2pcen	3q
RP11-120J9		chr5:165,162,906-165,322,406	1q	1p
RP11-343J1		chr5:164,970,896-165,164,360	1q	1p		y2pcen
RP11-833E22		chr5:164,094,899-164,293,690	1q	1p		y2pcen	3q
RP11-1072O19		chr5:163,343,342-163,535,264	1q	1p		y2pcen	3q
RP11-955E2		chr5:163,221,337-163,425,722	1q	1p		y2pcen
						neocen
RP11-1134K2		chr5:163,091,775-163,248,434	1q	1p		y2qcen	3q
RP11-698J1		chr5:162,932,422-163,098,714	1q	1p	y1q	y2qcen	3q	TCRY1/2 specific brek
RP11-659B7		chr5:162,666,792-162,865,917	1q	1p	y1q		3q
RP11-569B13		chr5:161,562,468-161,769,507	1q	1p	y1q		3q
RP11-344E5		chr5:158,119,596-158,282,482	1q	1p	y1q		3q
RP11-696E4		chr5:156,807,414-156,981,779	1q	1p	y1q		3q
RP11-677M17		chr5:155,408,837-155,577,448	1q	1p	y1q		3q
RP11-452J22	5q33.2	chr5:154,212,834-154,391,289	1qdist+1q	1pdist+1p	y1q		3q
								TCR1 a/b specific break
RP11-484B2	5q31.1	chr5:133,991,379-134,159,656	1q	1p			3q		9
RP11-479F20		chr5:134,666,930-134,842,295	1q	1p	y1q		3q
RP11-910F24		chr5:136,794,022-137,705,525	1q	1p			3q
RP11-422C12		chr5:140,293,787-140,453,734	1q	1p	y1q		3q
RP11-365D10		chr5:144,549,666-144,739,425	1q	1p	y1q
RP11-477P20		chr5:144,846,984-145,051,840	1q	1p			3q
RP11-954J8		chr5:145,475,038-145,672,570	1q	1p	y1q		3q
RP11-958D1	5q32	chr5:146,477,767-146,651,151	1q	1p	y1q		3q
RP11-663D9	5q32	chr5:147,705,419-147,893,328	1q	1p	y1q		3q
								TCRY1 specific break
RP11-523P24		chr5:148,569,069-148,739,654	1q	1p	y1q		3q
RP11-759G10		chr5:149,562,887-149,746,958	1q	1p	y1q		3q
RP11-768D10		chr5:150,951,798-151,127,353	1q	1p	y1q		3q
RP11-737H23		chr5:151,345,693-151,543,892	1qdist	1p	y1q
RP11-589K20		chr5:153,655,901-153,839,652	1qdist	1p	y1q		3q
RP11-452J22	5q33.2	chr5:154,212,834-154,391,289	1qdist+1q	1pdist+1p	y1q		3q
								TCR1 a/b specific break
RP11-640L22	5q31.1	chr5:132,422,769-132,606,995	1q	1p	y1q		3q		8
RP11-1104B18		chr5:131,727,754-131,932,418	1q	1p	y1q
RP11-209F21	5q23.2	chr5:124,758,642-124,941,975	1q	1p	y1q
RP11-81C5	5q23.1	chr5:115,155,148-115,338,799	1qtel	1ptel	y1qtel		3qtel
RP11-22N4		chr5:114,192,584-114,350,490	1qtel	1ptel	y1qtel		3qtel
RP11-30H8	5q35.3	chr5:112,867,265-113,041,632	1p+1qtel		y1qtel	y2q

## Sheet: TCR1b
CLONE NAME	HSA MAP	UCSC Feb 2009	TCR1a	TCR1b	Y1	Y2	SEN3
RP11-30H8	5q35.3	chr5:112,867,265-113,041,632	1p+1qtel		y1qtel	y2q			8
RP11-22N4		chr5:114,192,584-114,350,490	1qtel	1ptel	y1qtel		3qtel
RP11-81C5	5q23.1	chr5:115,155,148-115,338,799	1qtel	1ptel	y1qtel		3qtel
RP11-209F21	5q23.2	chr5:124,758,642-124,941,975	1q	1p	y1q
RP11-1104B18		chr5:131,727,754-131,932,418	1q	1p	y1q
RP11-640L22	5q31.1	chr5:132,422,769-132,606,995	1q	1p	y1q		3q
								TCR1 a/b specific break
RP11-452J22	5q33.2	chr5:154,212,834-154,391,289	1qdist+1q	1pdist+1p	y1q		3q		9
RP11-589K20		chr5:153,655,901-153,839,652	1qdist	1p	y1q		3q
RP11-737H23		chr5:151,345,693-151,543,892	1qdist	1p	y1q
RP11-768D10		chr5:150,951,798-151,127,353	1q	1p	y1q		3q
RP11-759G10		chr5:149,562,887-149,746,958	1q	1p	y1q		3q
RP11-523P24		chr5:148,569,069-148,739,654	1q	1p	y1q		3q
								TCRY1 specific break
RP11-663D9	5q32	chr5:147,705,419-147,893,328	1q	1p	y1q		3q
RP11-958D1	5q32	chr5:146,477,767-146,651,151	1q	1p	y1q		3q
RP11-954J8		chr5:145,475,038-145,672,570	1q	1p	y1q		3q
RP11-477P20		chr5:144,846,984-145,051,840	1q	1p			3q
RP11-365D10		chr5:144,549,666-144,739,425	1q	1p	y1q
RP11-422C12		chr5:140,293,787-140,453,734	1q	1p	y1q		3q
RP11-910F24		chr5:136,794,022-137,705,525	1q	1p			3q
RP11-479F20		chr5:134,666,930-134,842,295	1q	1p	y1q		3q
RP11-484B2	5q31.1	chr5:133,991,379-134,159,656	1q	1p			3q
								TCR1 a/b specific break
RP11-452J22	5q33.2	chr5:154,212,834-154,391,289	1qdist+1q	1pdist+1p	y1q		3q		10
RP11-677M17		chr5:155,408,837-155,577,448	1q	1p	y1q		3q
RP11-696E4		chr5:156,807,414-156,981,779	1q	1p	y1q		3q
RP11-344E5		chr5:158,119,596-158,282,482	1q	1p	y1q		3q
RP11-569B13		chr5:161,562,468-161,769,507	1q	1p	y1q		3q
RP11-659B7		chr5:162,666,792-162,865,917	1q	1p	y1q		q
RP11-698J1		chr5:162,932,422-163,098,714	1q	1p	y1q	y2qcen	3q
RP11-1134K2		chr5:163,091,775-163,248,434	1q	1p		y2qcen	3q
						neocen
RP11-955E2		chr5:163,221,337-163,425,722	1q	1p		y2pcen
RP11-1072O19		chr5:163,343,342-163,535,264	1q	1p		y2pcen	3q
RP11-833E22		chr5:164,094,899-164,293,690	1q	1p		y2pcen	3q
RP11-343J1		chr5:164,970,896-165,164,360	1q	1p		y2pcen
RP11-120J9		chr5:165,162,906-165,322,406	1q	1p
RP11-642K7		chr5:166,627,207-166,789,340	1q	1p		y2pcen	3q
RP11-587A8		chr5:165,660,385-165,817,134	1q	1p		y2pcen
RP11-75O17		chr5:166,835,017-166,999,314	1q	1p		y2pcen
RP11-680L22		chr5:167,079,575-167,256,530	1q	1p	y1q	y2pcen	3q
RP11-43J9		chr5:168,400,640-168,555,774	1q	1p
RP11-593P12		chr5:168,598,103-168,759,041	1q	1p		y2pcen	3q split
RP11-805C8	5q35.1	chr5:168,877,515-169,043,723	1q+1p	1p+1q	y1q	y2pcen+y2q	3q split+3p
RP11-1012P14	5q35.2	chr5:174,303,447-174,508,861	4 signals	1qcen+1q+1p	y1qdist	y2q	3p+3q	TCR/SEN shared break
								TCR1b specific break
RP11-94E6	5p13.3	chr5:33,701,513-33,890,257	1p split	1p split	y1q	y2pcen	3p		4
RP11-55N11		chr5:34,432,387-34,620,014	1p split	1p split	y1q+y1p		3p
RP11-716I8		chr5:37,623,419-37,807,928	1p	1p	y1q
RP11-802F2		chr5:40,284,570-40,460,877	1pcen	1p	y1q		3p
RP11-454A10		chr5:41,693,603-41,861,398	1pcen	1p	y1q		3p
RP11-433D7		chr5:41,833,366-41,986,167	1pcen	1p	y1q		3p
RP11-867C24		chr5:42,133,556-42,317,075	1pcen	1p	y1q		3p
RP11-656F20		chr5:42,547,935-42,732,043	1pcen	1p	y1q		3pcen
RP11-1040I23		chr5:42,754,488-42,931,991	1pcen	1p	y1pcen+y1q		3pcen	TCRY1 specific break
RP11-433J10		chr5:43,065,762-43,251,626	1pcen	1pcen	y1pcen		3pcen
RP11-992I3		chr5:43,288,762-43,445,026	1pcen	1pcen	y1pcen
RP11-159F24		chr5:43,474,126-43,636,850	1pcen	1pcen	y1pcen		3pcen
RP11-929P16		chr5:45,300,254-45,510,055	1pcen	1pcen	y1pcen
RP11-434I15		chr5:45,202,429-45,357,921	1pcen	1pcen	y1pcen		3pcen
RP11-929P16	5p12	chr5:45,300,254-45,510,055	1pcen	1pcen	y1pcen
CENTROMERE
RP11-317O24	5q11.2	chr5:50,064,745-50,257,680	1qcen	1qcen	y1qcen		3qcen
RP11-160F8		chr5:53,329,497-53,484,501	1qcen	1qcen	y1qcen		3qcen
RP11-11K15		chr5:53,754,338-53,905,759	1qcen	1qcen
RP11-932B11	5q11.2	chr5:53,947,332-54,140,932	1qcen	1qcen	y1qcen		3qcen
								TCR1 a/b specific break
RP11-768K12	5q35.2	chr5:174,241,790-174,405,873	dup	dup	dup			TCR/SEN shared break	12
RP11-43E4		chr5:174,895,587-175,091,704	1qcen	1qcen	y1q
RP11-1115K8		chr5:174,902,503-175,056,379	1qcen	1qcen			3p
RP11-298C7	5q35.2	chr5:176,099,951-176,264,929	1qcen	1qcen	y1q		3p
RP11-606E24		chr5:176,331,722-176,472,061	1qcen	1qcen	y1q		3p
RP11-645O16		chr5:176,512,806-176,665,200	1qcen	1qcen	y1q		3p
RP11-962J7	5q35.3	chr5:176,895,841-177,088,795	1qcen	1qcen	y1q		3p
RP11-1021M23	5q35.3	chr5:177,507,712-177,700,497	1q split	1q split	y1q split		3q	TCR/SEN shared break
								TCR1 a/b specific break
RP11-957J15	5q14.1	chr5:79,695,400-79,891,882	1qcen	1qcen		y2qcen			6
RP11-957C1		chr5:79,459,033-79,630,718	1qcen	1qcen	y1q		3p
RP11-179M1		chr5:79,206,171-79,346,575	1qcen	1qcen	y1q
RP11-137J18		chr5:79,005,964-79,176,681	1q	1qcen
RP11-113M13		chr5:78,787,065-78,937,383	1q	1qcen	y1q		3p
RP11-1077O11		chr5:77,977,994-78,170,039	1q	1qcen	y1q
RP11-188G14		chr5:77,459,383-77,652,706	1q	1qcen	y1q
RP11-1005N15		chr5:77,218,381-77,423,623	1q	1qcen	y1q		3p
RP11-977D22		chr5:77,014,317-77,206,724	1q	1qcen	y1q		3p
RP11-915H3		chr5:76,849,964-76,990,879	1q	1qcen	y1q		3p
								TCR1b specific break
RP11-656E4		chr5:16,933,703-17,108,882	1p	1q		y2q	3ptel		2
RP11-973N21		chr5:19,934,624-20,138,606	1p	1q		y2q	3ptel
RP11-676G14		chr5:20,976,780-21,136,396	1p	1qcen		y2q
RP11-374E21		chr5:21,537,587-21,721,420	1p	1qcen		y2q	3ptel
RP11-1107P15	5p14.3	chr5:21,627,657-21,806,399	1p+1p	1q+1q+1p	y1q split	y2q	3ptel+3p+3q
RP11-834P23		chr5:180,585,112-180,782,496	1pdup	1q	y1q	y2q	3p
RP11-55N11		chr5:34,432,387-34,620,014	1p split	1p split	y1q+y1p		3p		3
RP11-919B20		chr5:34,402,851-34,576,348	1p split	1p	y1q
RP11-94E6	5p13.3	chr5:33,701,513-33,890,257	1p split	1p split	y1q	y2pcen	3p
RP11-669P5		chr5:33,698,253-33,885,821	1pdup	1p	y1q	y2pcen
RP11-845K11		chr5:33,153,052-33,331,631	1p	1qcen	y1q	y2q dist
RP11-698D1		chr5:32,275,971-32,471,136	1p	1q	y1q
RP11-784O19		chr5:31,465,280-31,646,802	1p	1q
RP11-414A15		chr5:30,653,973-30,843,916	1p	1q	y1q
RP11-620H17		chr5:30,473,352-30,642,451	1p+heterochr		y1q
RP11-1147A4		chr5:27,566,339-27,729,145	1p	1q	y1q		3p
RP11-1072N7		chr5:25,162,157-25,359,363	1p	1q	y1q
RP11-12C2		chr5:23,027,040-23,109,215	1p	1q	y1q
RP11-747D21		chr5:22,563,488-22,729,462	1p	1q	y1q		3p
RP11-673C1		chr5:21,982,755-22,182,270	1p	1q	y1q		3p
RP11-1112D17		chr5:21,724,848-21,871,335	1p	1q+1p	y1q		3p
RP11-1107P15	5p14.3	chr5:21,627,657-21,806,399	1p+1p	1q+1q+1p	y1q split	y2q	3ptel+3p+3q
RP11-21E14	5q14.1	chr5:79,928,084-80,092,746	1p	1q		y2qcen			7
RP11-194J12		chr5:80,162,186-80,312,435	1p	1q		y2q	3p
RP11-60M6		chr5:80,537,081-80,704,316	1p	1q		y2q
RP11-147O19		chr5:80,825,397-80,987,439	1p			y2q
RP11-777C6		chr5:81,769,750-81,966,503	1p			y2q
RP11-78C3		chr5:82,059,002-82,221,399	1p			y2q
RP11-3K21		chr5:83,437,505-83,606,408	1p			y2q
RP11-258M21	5q14.3	chr5:85,408,242-85,551,526	1p			y2q	3p
RP11-297G19	5q15	chr5:93,262,506-93,437,909	1p			y2q	3p
RP11-1115K14		chr5:96,675,964-96,821,846	1p			y2q	3p
RP11-171J12		chr5:98,096,098-98,244,480	1p	1q		y2q	3p
RP11-326M11	5q21.3	chr5:105,166,275-105,327,977	1p	1q		y2q	3p
RP11-50A11		chr5:107,468,062-107,617,851	1p	1q		y2q
RP11-88L16		chr5:109,704,130-109,885,507	1p	1q		y2q
RP11-3B10		chr5:111,964,171-112,134,510	1p	1q		y2q	3p
RP11-643H2	5q22.3	chr5:112,755,815-112,933,889	1p	1q		y2q	3p
RP11-30H8		chr5:112,867,265-113,041,632	1p+1qtel		y1qtel	y2q
RP11-834P23	5q35.3	chr5:180,585,112-180,782,496	1pdup	1q	y1q	y2q	3p		14
RP11-179D12		chr5:179,875,285-180,050,183	1p	1q		y2q	3p
RP11-65M13		chr5:179,691,559-179,855,957	1p	1q
RP11-768K12		chr5:174,234,491-174,402,010	4 signals	dup	y1q	y2q	3q+3p		11
RP11-714D2		chr5:174,105,390-174,296,816	1q	1q	y1q		3q
RP11-47E10		chr5:171,471,512-171,649,614	1q	1q
RP11-117L6		chr5:170,746,923-170,922,033	1q	1q	y1q		3q
RP11-1021H23		chr5:170,735,614-170,920,861	1q	1q	y1q
RP11-92G2		chr5:169,935,887-170,117,785	1q	1q	y1q
RP11-980A18		chr5:169,462,494-169,647,435	1q	1q	y1q		3q
RP11-927B5		chr5:169,155,125-169,347,618	1p+1q	1p+1q	y1q		3q
RP11-75K10	5q35.1	chr5:169,140,851-169,315,582	3 signals	3 signals
RP11-805C8	5q35.1	chr5:168,877,515-169,043,723	1q+1p	1p+1q	y1q	y2pcen+y2q	3q split+3p
RP11-669B15	5q35.3	chr5:179,594,828-179,755,550	1q	1q	y1q		3q+3p	TCR/SEN shared break	13
RP11-465D22		chr5:179,481,673-179,669,262	1q	1q	y1q		3q
RP11-598O14		chr5:179,227,498-179,416,998	1q	1q	y1q		3q
RP11-668M3		chr5:177,881,749-178,052,220	1q	1q	y1q		3q
RP11-1021M23	5q35.3	chr5:177,507,712-177,700,497	1q split	1q split	y1q split		3q	TCR/SEN shared break
								TCR1 a/b specific break
RP11-815F22	5q11.2	chr5:54,253,088-54,457,288	1q	1q	y1qcen		3qcen		5
RP11-134J7		chr5:54,508,322-54,665,676	1q	1q
RP11-203O23		chr5:55,078,899-55,079,051	1q	1q
RP11-124G1		chr5:58,962,285-59,151,958	1q	1q	y1q		3qcen
RP11-98H10		chr5:63,983,834-64,138,052	1q	1q	y1q		3qcen
RP11-1104J15		chr5:66,673,321-66,872,395	1q	1q	y1q		3q
RP11-951K18		chr5:68,337,340-68,527,723	1q	1q	y1q
								TCRY1 specific break
RP11-1029J8		chr5:68,666,742-68,859,130	1q		y1q
RP11-826G10		chr5:70,690,946-70,889,943	1q		y1q
RP11-1029O10		chr5:71,297,616-71,492,515	1q	1q	y1q		3q
RP11-172K14	5q13.3	chr5:74,454,894-74,638,117	1q	1q	y1q		3q
RP11-74N6	5q13.3	chr5:75,586,008-75,742,485	1q	1q			3p
RP11-63F24		chr5:76,514,980-76,683,347	1q	1q	y1q
								TCR1b specific break
RP11-840B6		chr5:16,458,972-16,655,931	1p	1qtel		y2q	3ptel		1
RP11-888H10		chr5:16,188,920-16,376,189	1p	1qtel			3ptel
RP11-928L17		chr5:15,884,774-16,070,434	1p	1qtel		y2q
RP11-1079G4		chr5:14,781,743-14,951,930	1p	1qtel		y2q
RP11-960O18		chr5:13,860,810-14,042,977	1p	1qtel		y2q
RP11-57C12		chr5:10,704,059-10,856,979	1p	1qtel		y2q
RP11-578I18		chr5:3,476,370-3,652,414	1ptel	1qtel		y2qtel
RP11-990A6	5p15.33	chr5:1,116,186-1,318,084	1ptel	1qtel		y2qtel	3ptel

## Sheet: TCRY1
CLONE NAME	HSA MAP	UCSC Feb 2009	TCR1a	TRC1b	Y1	Y2	SEN3
RP11-767J24		chrY:334,516-499,093			Y1ptel+Xptel
RP11-640A16		chrY:2,140,897-2,316,166			Y1ptel+Xptel
RP11-737L10		chrY:2,562,026-2,739,777			Y1ptel+Xptel
RP11-458F2		chrY:26,895,178-27,041,589			Y1p+Y2p
RP11-1040I23	5p12	chr5:42,754,488-42,931,991	1pcen	1p	y1pcen+y1q		3pcen	TCRY1 specific break	d
RP11-433J10		chr5:43,065,762-43,251,626	1pcen	1pcen	y1pcen		3pcen
RP11-992I3		chr5:43,288,762-43,445,026	1pcen	1pcen	y1pcen
RP11-159F24		chr5:43,474,126-43,636,850	1pcen	1pcen	y1pcen		3pcen
RP11-29N22		chr5:44,249,448-44,429,113
RP11-434I15		chr5:45,202,429-45,357,921	1pcen	1pcen	y1pcen		3pcen
RP11-929P16	5p12	chr5:45,300,254-45,510,055	1pcen	1pcen	y1pcen
CENTROMERE
RP11-317O24	5q11.2	chr5:50,064,745-50,257,680	1qcen	1qcen	y1qcen		3qcen
RP11-160F8		chr5:53,329,497-53,484,501	1qcen	1qcen	y1qcen		3qcen
RP11-11K15		chr5:53,754,338-53,905,759	1qcen	1qcen
RP11-932B11		chr5:53,947,332-54,140,932	1qcen	1qcen	y1qcen		3qcen
								TCR1 a/b specific break
RP11-815F22		chr5:54,253,088-54,457,288	1q	1q	y1qcen		3qcen
RP11-134J7		chr5:54,508,322-54,665,676	1q	1q
RP11-203O23		chr5:55,078,899-55,079,051	1q	1q
RP11-124G1		chr5:58,962,285-59,151,958	1q	1q	y1q		3qcen
RP11-98H10		chr5:63,983,834-64,138,052	1q	1q	y1q		3qcen
RP11-1104J15		chr5:66,673,321-66,872,395	1q	1q	y1q		3q
RP11-951K18	5q13.2	chr5:68,337,340-68,527,723	1q	1q	y1q
								TCRY1 specific break
RP11-204I16		chr5:174,402,090-174,566,173	3 signals	1qcen+1q				TCRY1 specific break	k
RP11-43E4	5q35.2	chr5:174,895,587-175,091,704	1qcen	1qcen	y1q
RP11-1115K8		chr5:174,902,503-175,056,379	1qcen	1qcen			3p
RP11-298C7		chr5:176,099,951-176,264,929	1qcen	1qcen	y1q		3p
RP11-606E24		chr5:176,331,722-176,472,061	1qcen	1qcen	y1q		3p
RP11-645O16		chr5:176,512,806-176,665,200	1qcen	1qcen	y1q		3p
RP11-962J7	5q35.3	chr5:176,895,841-177,088,795	1qcen	1qcen	y1q		3p	TCRY1 specific break
RP11-1040I23	5p12	chr5:42,754,488-42,931,991	1pcen	1p	y1pcen+y1q		3pcen	TCRY1 specific break	c
RP11-656F20		chr5:42,547,935-42,732,043	1p	1p	y1q		3pcen
RP11-867C24		chr5:42,133,556-42,317,075	1p	1p	y1q		3pcen
RP11-433D7		chr5:41,833,366-41,986,167	1p	1p	y1q		3p
RP11-454A10		chr5:41,693,603-41,861,398	1p	1p	y1q		3p
RP11-802F2		chr5:40,284,570-40,460,877	1p	1p	y1q		3p
RP11-716I8		chr5:37,623,419-37,807,928	1p	1p	y1q
RP11-55N11	5p13.3	chr5:34,432,387-34,620,014	1p split	1p split	y1q+y1p		3p
RP11-1012P14	5q35.2	chr5:174,303,447-174,508,861	4 signals	3signals	y1q	y2q	3p+3q		j
RP11-768K12		chr5:174,234,491-174,402,010	4 signals	dup	y1q	y2q	3q+3p
RP11-714D2		chr5:174,105,390-174,296,816	1q	1q	y1q		3q
RP11-47E10		chr5:171,471,512-171,649,614	1q	1q
RP11-117L6		chr5:170,746,923-170,922,033	1q	1q	y1q		3q
RP11-1021H23		chr5:170,735,614-170,920,861	1q	1q	y1q
RP11-92G2		chr5:169,935,887-170,117,785	1q	1q	y1q
RP11-980A18		chr5:169,462,494-169,647,435	1q	1q	y1q		3q
RP11-927B5	5q35.1	chr5:169,155,125-169,347,618	1p+1q		y1q		3q
RP11-1021M23	5q35.3	chr5:177,507,712-177,700,497	1q split	1q split	y1q split		3q		l
RP11-668M3		chr5:177,881,749-178,052,220	1q	1q	y1q		3q
RP11-598O14		chr5:179,227,498-179,416,998	1q	1q	y1q		3q
RP11-465D22		chr5:179,481,673-179,669,262	1q	1q	y1q		3q
RP11-669B15	5q35.3	chr5:179,594,828-179,755,550	1q	1q	y1q		3q+3p
								TCRY1 specific break
RP11-523P24	5q32	chr5:148,569,069-148,739,654	1q	1p	y1q		3q		h
RP11-759G10		chr5:149,562,887-149,746,958	1q	1p	y1q		3q
RP11-768D10		chr5:150,951,798-151,127,353	1q	1p	y1q		3q
RP11-737H23		chr5:151,345,693-151,543,892	1qdist	1p	y1q
RP11-589K20		chr5:153,655,901-153,839,652	1qdist	1p	y1q		3q
RP11-452J22		chr5:154,212,834-154,391,289	1qdist+1q	1pdist+1p	y1q		3q	TCR1 a/b specific break
RP11-677M17		chr5:155,408,837-155,577,448	1q	1p	y1q		3q
RP11-696E4		chr5:156,807,414-156,981,779	1q	1p	y1q		3q
RP11-344E5		chr5:158,119,596-158,282,482	1q	1p	y1q		3q
RP11-569B13		chr5:161,562,468-161,769,507	1q	1p	y1q		3q
RP11-659B7		chr5:162,666,792-162,865,917	1q	1p	y1q		3q
RP11-698J1	5q34	chr5:162,932,422-163,098,714	1q	1p	y1q	y2qcen	3q	TCRY1/2 specific brek
								TCRY1/2 specific brek
RP11-957C1	5q14.1	chr5:79,459,033-79,630,718	1qcen	1qcen	y1q		3p		e
RP11-179M1		chr5:79,206,171-79,346,575	1qcen	1qcen	y1q
RP11-137J18		chr5:79,005,964-79,176,681	1q	1qcen
RP11-113M13		chr5:78,787,065-78,937,383	1q	1qcen	y1q		3p
RP11-1077O11		chr5:77,977,994-78,170,039	1q	1qcen	y1q
RP11-188G14		chr5:77,459,383-77,652,706	1q	1qcen	y1q
RP11-1005N15		chr5:77,218,381-77,423,623	1q	1qcen	y1q		3p
RP11-977D22		chr5:77,014,317-77,206,724	1q	1qcen	y1q		3p
RP11-915H3		chr5:76,849,964-76,990,879	1q	1qcen	y1q		3p
RP11-63F24		chr5:76,514,980-76,683,347	1q	1q	y1q
RP11-74N6	5q13.3	chr5:75,586,008-75,742,485	1q	1q			3p
								SEN specific break
RP11-172K14	5q13.3	chr5:74,454,894-74,638,117	1q	1q	y1q		3q
RP11-1029O10		chr5:71,297,616-71,492,515	1q	1q	y1q		3q
RP11-826G10		chr5:70,690,946-70,889,943	1q		y1q
RP11-1029J8	5q13.2	chr5:68,666,742-68,859,130	1q		y1q
RP11-1107P15	5p14.3	chr5:21,627,657-21,806,399	1p+1p	1q+1q+1p	y1q split	y2q	3ptel+3p+3q	TCR/SEN shared break	b
RP11-1112D17		chr5:21,724,848-21,871,335	1p	1q+1p	y1q		3p
RP11-673C1		chr5:21,982,755-22,182,270	1p	1q	y1q		3p
RP11-747D21		chr5:22,563,488-22,729,462	1p	1q	y1q		3p
RP11-12C2		chr5:23,027,040-23,109,215	1p	1q	y1q
RP11-1072N7		chr5:25,162,157-25,359,363	1p	1q	y1q
RP11-1147A4		chr5:27,566,339-27,729,145	1p	1q	y1q		3p
RP11-620H17		chr5:30,473,352-30,642,451	1p+heterochr		y1q
RP11-414A15		chr5:30,653,973-30,843,916	1p	1q	y1q		3p
RP11-784O19		chr5:31,465,280-31,646,802	1p	1q			3p
RP11-698D1		chr5:32,275,971-32,471,136	1p	1q	y1q		3p
RP11-845K11	5p13.3	chr5:33,153,052-33,331,631	1p	1qcen	y1q	y2q dist	3p	TCRY1/2 specific brek
RP11-663D9	5q32	chr5:147,705,419-147,893,328	1q	1p	y1q		3q		g
RP11-958D1		chr5:146,477,767-146,651,151	1q	1p	y1q		3q
RP11-954J8		chr5:145,475,038-145,672,570	1q	1p	y1q		3q
RP11-477P20		chr5:144,846,984-145,051,840	1q	1p			3q
RP11-365D10		chr5:144,549,666-144,739,425	1q	1p	y1q
RP11-422C12		chr5:140,293,787-140,453,734	1q	1p	y1q		3q
RP11-910F24		chr5:136,794,022-137,705,525	1q	1p			3q
RP11-479F20		chr5:134,666,930-134,842,295	1q	1p	y1q		3q
RP11-484B2		chr5:133,991,379-134,159,656	1q	1p			3q
RP11-880E14		chr5:133,128,731-133,314,998
RP11-640L22		chr5:132,422,769-132,606,995	1q	1p	y1q		3q
RP11-1104B18		chr5:131,727,754-131,932,418	1q	1p	y1q
RP11-209F21	5q23.2	chr5:124,758,642-124,941,975	1q	1p	y1q
RP11-81C5		chr5:115,155,148-115,338,799	1qtel	1ptel	y1qtel		3qtel
RP11-22N4	5q23.1	chr5:114,192,584-114,350,490	1qtel	1ptel	y1qtel		3qtel
RP11-30H8		chr5:112,867,265-113,041,632	1p+1qtel		y1qtel	y2q

## Sheet: TCRY2
CLONE NAME	HSA MAP	UCSC Feb 2009	TCR1a	TCR1b	Y1	Y2	SEN3
RP11-458F2		chrY:26,895,178-27,041,589				Y1p+Y2p
						heterochromatin
RP11-1134K2	5q34	chr5:163,091,775-163,248,434	1q	1p		y2qcen+y2pcen	3q		i
RP11-955E2		chr5:163,221,337-163,425,722	1q	1p		y2pcen
RP11-1072O19		chr5:163,343,342-163,535,264	1q	1p		y2pcen	3q
RP11-833E22		chr5:164,094,899-164,293,690	1q	1p		y2pcen	3q
RP11-343J1		chr5:164,970,896-165,164,360	1q	1p		y2pcen
RP11-642K7		chr5:166,627,207-166,789,340	1q	1p		y2pcen	3q
RP11-587A8		chr5:165,660,385-165,817,134	1q	1p		y2pcen
RP11-75O17		chr5:166,835,017-166,999,314	1q	1p		y2pcen
RP11-680L22		chr5:167,079,575-167,256,530	1q	1p		y2pcen	3q
RP11-593P12		chr5:168,598,103-168,759,041	1q	1p		y2pcen	3q split
RP11-805C8	5q35.1	chr5:168,877,515-169,043,723	1q+1p	1p+1q	y1q	y2pcen+y2q	3q split+3p
CENTROMERE
RP11-914P19		chrY:21,591,563-21,730,112				Y2cen
						heterochromatin
RP11-1134K2	5q34	chr5:163,091,775-163,248,434	1q	1p		y2qcen+y2pcen	3q
RP11-698J1		chr5:162,932,422-163,098,714	1q	1p	y1q	y2qcen	3q	TCRY1/2 specific brek
								TCRY1/2 specific brek
RP11-957J15		chr5:79,695,400-79,891,882	1qcen	1qcen		y2qcen			f
			bp	bp				TCR1 a/b specific break
RP11-21E14		chr5:79,928,084-80,092,746	1p	1q		y2qcen
RP11-194J12		chr5:80,162,186-80,312,435	1p	1q		y2q	3p
RP11-60M6		chr5:80,537,081-80,704,316	1p	1q		y2q
RP11-147O19		chr5:80,825,397-80,987,439	1p			y2q
RP11-777C6		chr5:81,769,750-81,966,503	1p			y2q
RP11-78C3		chr5:82,059,002-82,221,399	1p			y2q
RP11-3K21		chr5:83,437,505-83,606,408	1p			y2q
RP11-258M21	5q14.3	chr5:85,408,242-85,551,526	1p			y2q	3p
RP11-297G19	5q15	chr5:93,262,506-93,437,909	1p			y2q	3p					`
§		chr5:96,675,964-96,821,846	1p			y2q	3p
RP11-171J12		chr5:98,096,098-98,244,480	1p	1q		y2q	3p
RP11-326M11	5q21.3	chr5:105,166,275-105,327,977	1p	1q		y2q	3p
RP11-50A11		chr5:107,468,062-107,617,851	1p	1q		y2q
RP11-88L16		chr5:109,704,130-109,885,507	1p	1q		y2q
RP11-3B10		chr5:111,964,171-112,134,510	1p	1q		y2q	3p
RP11-643H2	5q22.3	chr5:112,755,815-112,933,889	1p	1q		y2q	3p
RP11-30H8		chr5:112,867,265-113,041,632	1p+1qtel		y1qtel	y2q		Colobinae specific break
RP11-834P23	5q35.3	chr5:180,585,112-180,782,496	1p+1p	1q	y1q	y2q	3p		m
RP11-179D12		chr5:179,875,285-180,050,183	1p	1q		y2q	3p
RP11-1107P15	5p14.3	chr5:21,627,657-21,806,399	1p+1p	1q+1q+1p	y1q split	y2q	3ptel+3p+3q	TCR/SEN shared break	a
RP11-374E21		chr5:21,537,587-21,721,420	1p	1qcen		y2q	3ptel
RP11-676G14		chr5:20,976,780-21,136,396	1p	1qcen		y2q
RP11-973N21		chr5:19,934,624-20,138,606	1p	1q		y2q	3ptel
RP11-656E4		chr5:16,933,703-17,108,882	1p	1q		y2q	3ptel
RP11-840B6		chr5:16,458,972-16,655,931	1p	1qtel		y2q	3ptel
RP11-928L17		chr5:15,884,774-16,070,434	1p	1qtel		y2q
RP11-1079G4		chr5:14,781,743-14,951,930	1p	1qtel		y2q
RP11-960O18		chr5:13,860,810-14,042,977	1p	1qtel		y2q
RP11-57C12		chr5:10,704,059-10,856,979	1p	1qtel		y2q
RP11-578I18		chr5:3,476,370-3,652,414	1ptel	1qtel		y2qtel
RP11-990A6	5p15.33	chr5:1,116,186-1,318,084	1ptel	1qtel		y2qtel	3ptel

## Sheet: SEN3
CLONE NAME	HSA MAP	UCSC Feb 2009	TCR1a	TCR1b	Y1	Y2	SEN3
RP11-990A6	5p15.33	chr5:1,116,186-1,318,084	1ptel	1qtel		y2qtel	3ptel	I
RP11-888H10		chr5:16,188,920-16,376,189	1p	1qtel			3ptel
RP11-840B6		chr5:16,458,972-16,655,931	1p	1qtel		y2q	3ptel
RP11-656E4		chr5:16,933,703-17,108,882	1p	1q		y2q	3ptel
RP11-973N21		chr5:19,934,624-20,138,606	1p	1q		y2q	3ptel
RP11-374E21		chr5:21,537,587-21,721,420	1p	1qcen		y2q	3ptel
RP11-1107P15	5p14.3	chr5:21,627,657-21,806,399	1p+1p	1q+1q+1p	y1q split	y2q	3ptel+3p
RP11-669B15	5q35.3	chr5:179,594,828-179,755,550	1q	1q	y1q		3q+3p	IX
RP11-179D12		chr5:179,875,285-180,050,183	1p	1q		y2q	3p
RP11-834P23	5q35.3	chr5:180,585,112-180,782,496	1p+1p	1q	y1q	y2q	3p
RP11-643H2	5q22.3	chr5:112,755,815-112,933,889	1p	1q		y2q	3p	III
RP11-3B10		chr5:111,964,171-112,134,510	1p	1q		y2q	3p
RP11-326M11		chr5:105,166,275-105,327,977	1p	1q		y2q	3p
RP11-171J12		chr5:98,096,098-98,244,480	1p	1q		y2q	3p
RP11-1115K14		chr5:96,675,964-96,821,846	1p			y2q	3p
RP11-297G19		chr5:93,262,506-93,437,909	1p			y2q	3p
RP11-194J12		chr5:80,162,186-80,312,435	1p	1q		y2q	3p
RP11-957C1		chr5:79,459,033-79,630,718	1qcen	1qcen	y1q		3p
RP11-113M13		chr5:78,787,065-78,937,383	1q	1qcen	y1q		3p
RP11-1005N15		chr5:77,218,381-77,423,623	1q	1qcen	y1q		3p
RP11-977D22		chr5:77,014,317-77,206,724	1q	1qcen	y1q		3p
RP11-915H3		chr5:76,849,964-76,990,879	1q	1qcen	y1q		3p
RP11-74N6	5q13.3	chr5:75,586,008-75,742,485	1q	1q			3p
RP11-962J7	5q35.3	chr5:176,895,841-177,088,795	1qcen	1qcen	y1q		3p	VII
RP11-645O16		chr5:176,512,806-176,665,200	1qcen	1qcen	y1q		3p
RP11-606E24		chr5:176,331,722-176,472,061	1qcen	1qcen	y1q		3p
RP11-298C7		chr5:176,099,951-176,264,929	1qcen	1qcen	y1q		3p
RP11-1115K8		chr5:174,902,503-175,056,379	1qcen	1qcen			3p
RP11-1012P14	5q35.2	chr5:174,303,447-174,508,861	4 signals	1qcen+1q+1p	y1qdist	y2q	3p+3q
RP11-805C8		chr5:168,877,515-169,043,723	1q+1p	1p+1q	y1q	y2pcen+y2q	3q split+3p
RP11-1107P15	5p14.3	chr5:21,627,657-21,806,399	1p+1p	1q+1q+1p	y1q split	y2q	3ptel+3p+3q	II
RP11-1112D17		chr5:21,724,848-21,871,335	1p	1q+1p	y1q		3p
RP11-673C1		chr5:21,982,755-22,182,270	1p	1q	y1q		3p
RP11-747D21		chr5:22,563,488-22,729,462	1p	1q	y1q		3p
RP11-1147A4		chr5:27,566,339-27,729,145	1p	1q	y1q		3p
RP11-414A15		chr5:30,653,973-30,843,916	1p	1q	y1q		3p
RP11-784O19		chr5:31,465,280-31,646,802	1p	1q			3p
RP11-698D1		chr5:32,275,971-32,471,136	1p	1q	y1q		3p
RP11-845K11		chr5:33,153,052-33,331,631	1p	1qcen	y1q	y2q dist	3p
RP11-94E6		chr5:33,701,513-33,890,257	1p split	1p split	y1q	y2pcen	3p
RP11-55N11		chr5:34,432,387-34,620,014	1p split	1p split	y1q+y1p		3p
RP11-802F2		chr5:40,284,570-40,460,877	1pcen	1p	y1q		3p
RP11-454A10		chr5:41,693,603-41,861,398	1pcen	1p	y1q		3p
RP11-433D7		chr5:41,833,366-41,986,167	1pcen	1p	y1q		3p
RP11-867C24		chr5:42,133,556-42,317,075	1pcen	1p	y1q		3p
RP11-656F20		chr5:42,547,935-42,732,043	1pcen	1p	y1q		3pcen
RP11-1040I23		chr5:42,754,488-42,931,991	1pcen	1pcen+1p	y1pcen+y1q		3pcen
RP11-433J10		chr5:43,065,762-43,251,626	1pcen	1pcen	y1pcen		3pcen
RP11-159F24		chr5:43,474,126-43,636,850	1pcen	1pcen	y1pcen		3pcen
RP11-434I15	5p12	chr5:45,202,429-45,357,921	1pcen	1pcen	y1pcen		3pcen
CENTROMERE
RP11-317O24	5q11.2	chr5:50,064,745-50,257,680	1qcen	1qcen	y1qcen		3qcen
RP11-160F8		chr5:53,329,497-53,484,501	1qcen	1qcen	y1qcen		3qcen
RP11-932B11		chr5:53,947,332-54,140,932	1qcen	1qcen	y1qcen		3qcen
RP11-815F22		chr5:54,253,088-54,457,288	1q	1q	y1qcen		3qcen
RP11-124G1		chr5:58,962,285-59,151,958	1q	1q	y1q		3q
RP11-98H10		chr5:63,983,834-64,138,052	1q	1q	y1q		3q
RP11-1104J15		chr5:66,673,321-66,872,395	1q	1q	y1q		3q
RP11-1029O10		chr5:71,297,616-71,492,515	1q	1q	y1q		3q
RP11-172K14	5q13.3	chr5:74,454,894-74,638,117	1q	1q	y1q		3q
RP11-1021M23	5q35.3	chr5:177,507,712-177,700,497	1q split	1q split	y1q split		3q	VIII
RP11-668M3		chr5:177,881,749-178,052,220	1q	1q	y1q		3q
RP11-598O14		chr5:179,227,498-179,416,998	1q	1q	y1q		3q
RP11-465D22		chr5:179,481,673-179,669,262	1q	1q	y1q		3q
RP11-669B15	5q35.3	chr5:179,594,828-179,755,550	1q	1q	y1q		3q+3p
RP11-805C8	5q35.1	chr5:168,877,515-169,043,723	1q+1p	1p+1q	y1q	y2pcen+y2q	3q split+3p	VI
RP11-980A18		chr5:169,462,494-169,647,435	1q	1q	y1q		3q
RP11-117L6		chr5:170,746,923-170,922,033	1q	1q	y1q		3q
RP11-714D2		chr5:174,105,390-174,296,816	1q	1q	y1q		3q
RP11-768K12		chr5:174,234,491-174,402,010	4 signals	dup	y1q	y2q	3q+3p
RP11-1012P14	5q35.2	chr5:174,303,447-174,508,861	4 signals	1qcen+1q+1p	y1qdist	y2q	3p+3q
RP11-663D9	5q32	chr5:147,705,419-147,893,328	1q	1p	y1q		3q	V
RP11-523P24		chr5:148,569,069-148,739,654	1q	1p	y1q		3q
RP11-759G10		chr5:149,562,887-149,746,958	1q	1p	y1q		3q
RP11-768D10		chr5:150,951,798-151,127,353	1q	1p	y1q		3q
RP11-589K20		chr5:153,655,901-153,839,652	1qdist	1p	y1q		3q
RP11-452J22		chr5:154,212,834-154,391,289	1qdist+1q	1pdist+1p	y1q		3q
RP11-677M17		chr5:155,408,837-155,577,448	1q	1p	y1q		3q
RP11-696E4		chr5:156,807,414-156,981,779	1q	1p	y1q		3q
RP11-344E5		chr5:158,119,596-158,282,482	1q	1p	y1q		3q
RP11-569B13		chr5:161,562,468-161,769,507	1q	1p	y1q		3q
RP11-659B7		chr5:162,666,792-162,865,917	1q	1p	y1q		3q
RP11-698J1		chr5:162,932,422-163,098,714	1q	1p	y1q	y2qcen	3q
RP11-1134K2		chr5:163,091,775-163,248,434	1q	1p		y2qcen	3q
RP11-1072O19		chr5:163,343,342-163,535,264	1q	1p		y2pcen	3q
RP11-833E22		chr5:164,094,899-164,293,690	1q	1p		y2pcen	3q
RP11-642K7		chr5:166,627,207-166,789,340	1q	1p		y2pcen	3q
RP11-680L22		chr5:167,079,575-167,256,530	1q	1p	y1q	y2pcen	3q
RP11-593P12		chr5:168,598,103-168,759,041	1q	1p		y2pcen	3q split
RP11-805C8	5q35.1	chr5:168,877,515-169,043,723	1q+1p	1p+1q	y1q	y2pcen+y2q	3q split+3p
RP11-958D1	5q32	chr5:146,477,767-146,651,151	1q	1p	y1q		3q	IV
RP11-954J8		chr5:145,475,038-145,672,570	1q	1p	y1q		3q
RP11-477P20		chr5:144,846,984-145,051,840	1q	1p			3q
RP11-422C12		chr5:140,293,787-140,453,734	1q	1p	y1q		3q
RP11-910F24		chr5:136,794,022-137,705,525	1q	1p			3q
RP11-479F20		chr5:134,666,930-134,842,295	1q	1p	y1q		3q
RP11-484B2		chr5:133,991,379-134,159,656	1q	1p			3q
RP11-640L22		chr5:132,422,769-132,606,995	1q	1p	y1q		3q
RP11-81C5		chr5:115,155,148-115,338,799	1qtel	1ptel	y1qtel		3qtel
RP11-22N4		chr5:114,192,584-114,350,490	1qtel	1ptel	y1qtel		3qtel
RP11-22N4	5q22.3	chr5:114,192,584-114,350,490	1qtel	1ptel	y1qtel		3qtel
